# Supplementary material for: Enhanced HER-2 prediction in breast cancer through synergistic integration of deep learning, ultrasound radiomics, and clinical data
Source: Sci Rep. 2025 Jul 24;15:26992. doi: 10.1038/s41598-025-12825-7 (PMC12289904; doi:10.1038/s41598-025-12825-7)
Supplement: Supplementary file 1 — Supplementary Material 1 [file 41598_2025_12825_MOESM1_ESM.zip]

Archive with 4 entries (3 files):
- supplementary file/
- supplementary file/Machine Learning Hyperparameters and Training Details.md
- supplementary file/revised Figure S1.pdf
- supplementary file/Table S1-S5.xlsx
