# Supplementary material for: Enhanced HER-2 prediction in breast cancer through synergistic integration of deep learning, ultrasound radiomics, and clinical data
Source: Sci Rep. 2025 Jul 24;15:26992. doi: 10.1038/s41598-025-12825-7 (PMC12289904; doi:10.1038/s41598-025-12825-7)
Supplement: Supplementary file 1 — Supplementary Material 1 [file 41598_2025_12825_MOESM1_ESM.zip › supplementary file/Machine Learning Hyperparameters and Training Details.md]

# Hyperparameters and Training Details Summary

## Dataset Configuration
- **Training Data**: `split_info/train-RND-7.txt`
- **Validation Data**: `split_info/val-RND-7.txt`
- **Labels File**: `split_info/labels.txt`
- **Data Root Directory**: `D:\\20240127-HuMeiJuan\crop`
- **Dataset Type**: `ListDataset`

## Model Configuration
- **Models**: `resnet50`, `resnet101`, `densenet121`, `inception_v3`, `vgg19`
- **Pretrained**: `True`
- **Model Save Path**: `D:\\20240127-HuMeiJuan\models\7\<model_name>`

## Training Configuration
- **Epochs**:
  - `resnet50`, `resnet101`, `densenet121`, `inception_v3`, `vgg19`: **64**
  - `CrossFormer`, `SimpleViT`: **180**
- **Initial Learning Rate (`init_lr`)**:
  - `resnet50`, `resnet101`, `densenet121`, `inception_v3`, `vgg19`: **0.01**
  - `CrossFormer`, `SimpleViT`: **0.005**
- **Batch Size**: **16**
- **Optimizer**: `SGD`
- **Normalization Method**: `imagenet`
- **Batch Balance**: `False`
- **Save Per Epoch**: `True`

## Hardware Configuration
- **GPU**: `[0]`

## Dynamic Hyperparameters and Training Details
- **Learning Rate (`LR`)**: Gradually decreases from the initial value to near `0` (e.g., from `0.01` to `0.000001`).
- **Training Loss**: Decreases over time (e.g., from `0.845` to `0.180`).
- **Training Accuracy**: Increases and stabilizes (e.g., from `68.75%` to `96.875%`).
- **Validation AUC**: Improves over time (e.g., from `0.525` to `0.722`).

## Training Efficiency
- **Training Speed**: Varies between `4` to `500+` images per second.
- **Training Time**: Each epoch completes within a few minutes (e.g., `0hrs:1min`).

## Model Performance Summary
- **Best Validation AUC**: `0.7006802721088435` (achieved at epoch 21).
- **Average AUC of Last 5 Epochs**: `0.5918367346938775`.

## Additional Hyperparameters
- **Data Augmentation**: Random cropping, horizontal flipping, and vertical flipping during training.
- **Feature Extraction**: 
  - **Radiomics**: 1,561-dimensional features extracted using GLCM, GLRLM, GLSZM, and NGTDM.
  - **Deep Learning**: 2048-dimensional features extracted from the penultimate layer of CNNs, reduced to 64 dimensions using PCA.
- **Feature Selection**: Z-score normalization, t-test (p<0.05), Pearson's correlation coefficient, and LASSO regression.
- **Model Integration**: Combined model integrates clinical features with deep learning and radiomics features.
