# Supplementary material for: Enhanced HER-2 prediction in breast cancer through synergistic integration of deep learning, ultrasound radiomics, and clinical data
Source: Sci Rep. 2025 Jul 24;15:26992. doi: 10.1038/s41598-025-12825-7 (PMC12289904; doi:10.1038/s41598-025-12825-7)
Supplement: Supplementary file 1 — Supplementary Material 1 [file 41598_2025_12825_MOESM1_ESM.zip › supplementary file/Table S1-S5.xlsx]

## Sheet: Table S1
Table S1 Metrics of clinical model
model_name	Accuracy	AUC	95% CI	Sensitivity	Specificity	PPV	NPV	Cohort
LR	0.75	0.77	0.691 - 0.850	0.674	0.784	0.58	0.844	train
LR	0.541	0.6	0.414 - 0.786	0.733	0.478	0.314	0.846	test
RandomForest	0.793	0.851	0.787 - 0.915	0.837	0.773	0.621	0.915	train
RandomForest	0.525	0.659	0.516 - 0.803	0.867	0.413	0.325	0.905	test
ExtraTrees	0.729	0.817	0.744 - 0.889	0.86	0.67	0.536	0.915	train
ExtraTrees	0.525	0.633	0.478 - 0.789	0.8	0.435	0.316	0.87	test
XGBoost	0.821	0.891	0.834 - 0.947	0.791	0.835	0.68	0.9	train
XGBoost	0.623	0.71	0.564 - 0.857	0.667	0.609	0.357	0.848	test
LightGBM	0.879	0.935	0.894 - 0.975	0.767	0.928	0.825	0.9	train
LightGBM	0.705	0.72	0.578 - 0.863	0.6	0.739	0.429	0.85	test

## Sheet: Table S2
Table S2 Rad Signature results
model_name	Accuracy	AUC	95% CI	Sensitivity	Specificity	PPV	NPV	Cohort
LR	0.693	0.78	0.697 - 0.863	0.837	0.629	0.5	0.897	train
LR	0.623	0.665	0.534 - 0.796	0.933	0.522	0.389	0.96	test
RandomForest	0.807	0.929	0.889 - 0.968	0.93	0.753	0.625	0.961	train
RandomForest	0.623	0.755	0.625 - 0.885	0.867	0.543	0.382	0.926	test
ExtraTrees	0.879	0.933	0.891 - 0.975	0.814	0.907	0.795	0.917	train
ExtraTrees	0.77	0.686	0.526 - 0.845	0.467	0.87	0.538	0.833	test
XGBoost	0.821	0.899	0.846 - 0.952	0.86	0.804	0.661	0.929	train
XGBoost	0.639	0.698	0.559 - 0.836	0.733	0.609	0.379	0.875	test
LightGBM	0.8	0.906	0.858 - 0.953	0.93	0.742	0.615	0.96	train
LightGBM	0.689	0.786	0.667 - 0.904	0.8	0.652	0.429	0.909	test

## Sheet: Table S3
Table S3 Metric results for Deep Learning Signature
ModelName	Acc	AUC	95% CI	Sensitivity	Specificity	PPV	NPV	Cohort
CrossFormer	0.579	0.703	0.6100-0.7962	0.86	0.454	0.411	0.88	train
CrossFormer	0.623	0.68	0.5449-0.8160	0.733	0.587	0.367	0.871	test
resnet101	0.857	0.925	0.8820-0.9679	0.837	0.866	0.735	0.923	train
resnet101	0.738	0.87	0.7801-0.9605	0.933	0.674	0.483	0.969	test
densenet121	0.814	0.82	0.7357-0.9044	0.651	0.887	0.718	0.851	train
densenet121	0.705	0.686	0.5203-0.8507	0.6	0.739	0.429	0.85	test
resnet50	0.75	0.827	0.7543-0.8997	0.744	0.753	0.571	0.869	train
resnet50	0.803	0.768	0.6170-0.9192	0.533	0.891	0.615	0.854	test
vgg19	0.764	0.801	0.7197-0.8830	0.698	0.794	0.6	0.856	train
vgg19	0.754	0.778	0.6418-0.9148	0.6	0.804	0.5	0.86	test

## Sheet: Table S4
Table S4 Metric results for Deep Learning Radiomics Signature
model_name	Accuracy	AUC	95% CI	Sensitivity	Specificity	PPV	NPV	Cohort
LR	0.907	0.968	0.941 - 0.996	0.907	0.907	0.812	0.957	train
LR	0.754	0.819	0.705 - 0.932	0.733	0.761	0.5	0.897	test
RandomForest	0.914	0.978	0.959 - 0.996	0.93	0.907	0.816	0.967	train
RandomForest	0.738	0.719	0.564 - 0.874	0.533	0.804	0.471	0.841	test
ExtraTrees	0.9	0.939	0.893 - 0.984	0.791	0.948	0.872	0.911	train
ExtraTrees	0.721	0.845	0.742 - 0.948	0.8	0.696	0.462	0.914	test
XGBoost	0.914	0.955	0.921 - 0.988	0.791	0.969	0.919	0.913	train
XGBoost	0.656	0.839	0.727 - 0.951	0.867	0.587	0.406	0.931	test
LightGBM	0.886	0.916	0.866 - 0.966	0.884	0.887	0.776	0.945	train
LightGBM	0.82	0.889	0.809 - 0.970	0.867	0.804	0.591	0.949	test

## Sheet: Table S5
Table S5 Metrics on different signature
Signature	Accuracy	AUC	95% CI	Sensitivity	Specificity	PPV	NPV	Cohort
Clinical	0.821	0.891	0.8342 - 0.9474	0.791	0.835	0.68	0.9	train
Radiomics	0.8	0.906	0.8584 - 0.9529	0.93	0.742	0.615	0.96	train
DeepLearning	0.857	0.925	0.8820 - 0.9679	0.837	0.866	0.735	0.923	train
DLR	0.886	0.916	0.8658 - 0.9661	0.884	0.887	0.776	0.945	train
Combined	0.886	0.942	0.9065 - 0.9782	0.907	0.876	0.765	0.955	train
Clinical	0.623	0.71	0.5636 - 0.8566	0.667	0.609	0.357	0.848	test
Radiomics	0.689	0.786	0.6670 - 0.9041	0.8	0.652	0.429	0.909	test
DeepLearning	0.738	0.87	0.7801 - 0.9605	0.933	0.674	0.483	0.969	test
DLR	0.82	0.889	0.8085 - 0.9697	0.867	0.804	0.591	0.949	test
Combined	0.754	0.877	0.7918 - 0.9618	0.933	0.696	0.5	0.97	test
